# Supplementary material for: The reliability of pseudoneglect is task dependent
Source: Neuropsychologia. 2020 Nov;148:107618. doi: 10.1016/j.neuropsychologia.2020.107618 (PMC7718110; doi:10.1016/j.neuropsychologia.2020.107618)
Supplement: Multimedia component 2 [file mmc2.xml]

<?xml version="1.0" encoding="utf-8" standalone="no"?>
<data>
  <datasets>
    <author>alexandra.mitchell@ed.ac.uk;alex.gmitchell12@gmail.com</author>
    <type>1</type>
    <dataset>
      <name>The reliability of pseudoneglect is task dependent</name>
      <caption />
      <description>This repository provides stimulus and analysis code and raw data that support this research article</description>
      <filetype>
        <name />
      </filetype>
      <filesize />
      <source>0</source>
      <sourcename>Original Data</sourcename>
      <access>
        <type>1</type>
        <name>Data available in data repository</name>
        <reponame>OSF</reponame>
        <PersistentId>https://osf.io/zebrd</PersistentId>
        <deeplinkurl>https://osf.io/zebrd</deeplinkurl>
      </access>
    </dataset>
  </datasets>
</data>
